# Supplementary material for: Is household contact investigation a missing link for tuberculosis care in Chhattisgarh, India?–Operational research using programmatic data
Source: PLOS Glob Public Health. 2025 Sep 24;5(9):e0005246. doi: 10.1371/journal.pgph.0005246 (PMC12459760; doi:10.1371/journal.pgph.0005246)
Supplement: S1 File — (XLSX) [file pgph.0005246.s001.xlsx]

## Sheet: Notification register
		NIKSHAY based data	all case notified between the dates mentioned as per objectives
	Questions	Variable name	Input type	Possible answers	Codes	Comments
	unique id/Episode ID	uid	numerical			restricted to 8 characters
	Date of diagnosis (notification)	dnic	date			01/01/1900 for missing data	01/10/2023-31/12/2023
	Diagnosing district	dstd	dropdown (categorical)	Name of districts	1-33, 99, 101	99 for districts outside Chattisgarh, 101 for data missing/blank
	Current district	dstc	dropdown (categorical)	Name of districts	1-33, 99, 101	99 for districts outside Chattisgarh, 101 for data missing/blank
	age	age	numerical	0-99, 999		999 for missing data
	sex	sex	radio (categorical)	male	1
				female	2
				others	3
				missing data	9
	Health facility type-diagnosis	hlthfacd	radio (categorical)	public	1
				private	2
				missing data	9
	Health facility type- current	hlthfacc	radio (categorical)	public	1
				private	2
				missing data	9
	Bacteriologically confirmed	bctcnf	radio (categorical)	yes	1
				no	2
				missing data	9
	site of disease	site	radio (categorical)	pulmonary	1
				extrapulmonary	2
				missing data	9
	Diabetes	dm	radio (categorical)	poisitve	1
				negative	2
				missing data	9
				unknown	99
	HIV	hiv	radio (categorical)	non-reactive	1
				positive	2
				missing data	9
				unknown	99
	treatment start date	tst	date	01/04/2023 to 31/3/2024		01/01/1900 for missing data
	treatment outcome date	tod	date	01/04/2023 to 30/9/2024		01/01/1900 for missing data
	type of case	cstp	radio (categorical)	New	1
				retreatment	2
				missing data	9
				drug resistant	99
	treatment outcome	otcm	radio (categorical)	cured	1
				others	2
				blank	9
	type of PHI diagnosing	phid	radio	HWC/AAM (PHC and HWC)/SHC	1
				Medical college	2
				District hospital/civil hospital/DTC	3
				CHC/UCHC/Block	4
				PHC/UPHC/PHI/DMC	5
				Private	6
				others	7
				missing data	9
	type of PHI current	phic	radio	HWC/AAM (PHC and HWC)/SHC	1
				Medical college	2
				District hospital/civil hospital/DTC	3
				CHC/UCHC/Block	4
				PHC/UPHC/PHI/DMC	5
				Private	6
				others	7
				missing data	9
	Basis of diagnosis	bod	dropdown	CBNAAT/TRUNAAT/TRUENAT	1
				CXR	2
				Microscopy ZN/Microscopy fluorescent/ microscopy ZN and fluorescent	3
				culture	4
				FLLPA	5
				IGRA	6
				Cytology	7
				others	8
				blank	99

## Sheet: TPT register
			HHC of cases notified in the time period/dates mentioned in the objective
	Questions	Variable name	Input type	Possible answers	Codes	Comments
	unique id/Episode ID	uid	numerical			restricted to 8 characters
	Date of diagnosis (notification)	dnic	date			01/01/1900 for missing data		01/10/2023-31/12/2023
	Episode index/episode ID in Notification register	uid	numerical			restricted to 8 characters
	unique id for TPT	uidt	numerical			restricted to 8 characters
	Diagnosing district	dstdtpt	dropdown (categorical)	Name of districts	1-33, 99, 101	99 for districts outside Chattisgarh, 101 for data missing/blank
	Current district	dstctpt	dropdown (categorical)	Name of districts	1-33, 99, 101	99 for districts outside Chattisgarh, 101 for data missing/blank
	age	age	numerical	0-99, 999		999 for missing data
	sex	sex	radio	male	1
				female	2
				others	3
				missing	9
	Health facility type-diagnosis	factptd	radio (categorical)	public	1
				private	2
				missing data	9
	Health facility type- current	factptc	radio (categorical)	public	1
				private	2
				missing data	9
	type of case	cstptpt	radio	new	1
				retreatment	2
				PMDT	3
				TPT	4
				blank	9
	Stage of disease	stage	radio	diagnosed on treatment	0
				presumptive closed	1
				diagnosed outcome assigned	2
				blank	3
	Regimen type	rgmn	dropdown	HP	1
				6H	2
				3RH	3
				2HRZE/4HRE	4
				regimen for H mono/poly	5
				MDR TB regimen	6
				blank	7
	treatment start date	tsttpt	date	01/10/2023 to 31/3/2024		01/01/1900 for missing data
	TPT completion date	todtpt	date	01/10/2023 to 30/09/2024		01/01/1900 for missing data		01/04/2023 to 30/09/2024	01/10/2024 to 31/03/2027	01/10/2024 to 31/03/2027
	Basis of diagnosis	bodtpt	dropdown	CBNAAT/TRUNAAT/TRUENAT	1
				CXR	2
				Microscopy ZN/Microscopy fluorescent/ microscopy ZN and fluorescent	3
				culture	4
				FLLPA	5
				IGRA	6
				Cytology	7
				others	8
				blank	99
	outcome	otcmtpt	dropdown	died	1
				duplicate record	2
				not evaluated	3
				TPT discontinued due to toxicity	4
				treatment complete	5
				loss to follow up	6
				treatment failure	7
				blank	99
	type of PHI diagnosing	phidtpt	radio	HWC/AAM (PHC and HWC)/SHC	1
				Medical college	2
				District hospital/civil hospital/DTC	3
				CHC/UCHC/Block	4
				PHC/UPHC/PHI/DMC	5
				Private	6
				others	7
				missing data	9
	type of PHI current	phictpt	radio	HWC/AAM (PHC and HWC)/SHC	1
				Medical college	2
				District hospital/civil hospital/DTC	3
				CHC/UCHC/Block	4
				PHC/UPHC/PHI/DMC	5
				Private	6
				others	7
				missing data	9

## Sheet: contact tracing register
	HHC of cases notified in the time period- 01/10/2023-31/12/2023
	Questions	Variable name	Input type	Possible answers	Codes	Comments
	unique id/Episode ID	uid	numerical			restricted to 8 characters
	Date of diagnosis (notification)	dnic	date			01/01/1900 for missing data		01/10/2023-31/12/2023
	unique id for TPT	uidt	numerical			restricted to 8 characters
	total household contacts	hhc	numerical	0-20,99		99 missing data
	Total Number of Screened for TB	scrtb	numerical	0-20,99		99 missing data
	Total Number of with TB Symptom	symtb	numerical	0-20,99		99 missing data
	Total Number of Evaluated for TB	evtb	numerical	0-20,99		99 missing data
	Total Number of Diagnosed TB	diagtb	numerical	0-20,99		99 missing data
	Total Number of put on TB treatment	tbtt	numerical	0-20,99		99 missing data
	Total Number of Eligible for TPT	tpte	numerical	0-20,99		99 missing data
	Total Number of Provided TPT	tptp	numerical	0-20,99		99 missing data
	Number Of Household Contacts- (< 5/< 6)	hhc5	numerical	0-20,99		99 missing data
	Number Of Screened for TB- (< 5/< 6)	scrtb5	numerical	0-20,99		99 missing data
	Number with TB symptoms- (< 5/< 6)	symtb5	numerical	0-20,99		99 missing data
	Number of Evaluated for TB- (< 5/< 6)	evtb5	numerical	0-20,99		99 missing data
	Number diagnosed with TB- (< 5/< 6)	diagtb5	numerical	0-20,99		99 missing data
	Number put on TB treatment- (< 5/< 6	tbtt5	numerical	0-20,99		99 missing data
	Number Eligible for TPT- (< 5/< 6)	tpte5	numerical	0-20,99		99 missing data
	Number Provided TPT- (< 5/< 6)	tptp5	numerical	0-20,99		99 missing data
	Number Of Household Contacts- >5/>6	hhca5	numerical	0-20,99		99 missing data
	Number Of Screened for TB->5/>6	scrtba5	numerical	0-20,99		99 missing data
	Number with TB symptoms- >5/>6	symtba5	numerical	0-20,99		99 missing data
	Number of Evaluated for TB- >5/>6	evtba5	numerical	0-20,99		99 missing data
	Number diagnosed with TB- >5/>6	diagtba5	numerical	0-20,99		99 missing data
	Number put on TB treatment- >5/>6	tbtta5	numerical	0-20,99		99 missing data
	Number Eligible for TPT- >5/>6	tptea5	numerical	0-20,99		99 missing data
	Number Provided TPT- >5/>6	tptpa5	numerical	0-20,99		99 missing data

## Sheet: District code
district name	Code	Predominantly tribal	T- Tribal, NT- Non-tribal
Balod	1	NT
Baloda Bazar	2	NT
Balrampur	3	T
Bastar	4	T
Bemetara	5	NT
Bijapur	6	T
Bilaspur	7	NT
Dantewada	8	T
Dhamtari	9	NT
Durg	10	NT
Gariyaband	11	NT
Gaurela Pendra Marwahi	12	T
Janjgir-Champa	13	NT
Jashpur	14	T
Kabirdham	15	NT
Kanker	16	NT
Khairagarh Chhuikhadan Gandai	17	T
Kondagaon	18	T
Korba	19	NT
Koriya	20	NT
Mahasamund	21	NT
Manendragarh-Chirmiri-Bharatpur	22	T
Mohla-Manpur-Ambagarhchowki	23	T
Mungeli	24	NT
Narayanpur	25	T
Raigarh	26	NT
Raipur	27	NT
Rajnandgaon	28	NT
Sakti	29	NT
Sarangarh Bilaigarh	30	NT
Sarguja	31	T
Sukma	32	T
Surajpur	33	NT
